# Supplementary material for: The FORCE Panel: An All-in-One SNP Marker Set for Confirming Investigative Genetic Genealogy Leads and for General Forensic Applications
Source: Genes (Basel). 2021 Dec 10;12(12):1968. doi: 10.3390/genes12121968 (PMC8702142; doi:10.3390/genes12121968)
Supplement: Supplementary file 1 [file genes-12-01968-s001.zip]

Archive with 1 entries (1 files):
- genes-1508330-supplementary.xlsx
